# Supplementary material for: Generating iPSCs with a High-Efficient, Non-Invasive Method—An Improved Way to Cultivate Keratinocytes from Plucked Hair for Reprogramming
Source: Cells. 2022 Jun 17;11(12):1955. doi: 10.3390/cells11121955 (PMC9222083; doi:10.3390/cells11121955)
Supplement: Supplementary file 1 [file cells-11-01955-s001.zip]

Archive with 1 entries (1 files):
- cells-1714622-supplementary.pdf
